# Supplementary material for: Exploring the potential association between brominated diphenyl ethers, polychlorinated biphenyls, organochlorine pesticides, perfluorinated compounds, phthalates, and bisphenol a in polycystic ovary syndrome: a case–control study
Source: BMC Endocr Disord. 2014 Oct 28;14:86. doi: 10.1186/1472-6823-14-86 (PMC4287339; doi:10.1186/1472-6823-14-86)
Supplement: Supplementary file 3 — Additional file 3: Correlations of brominated diphenyl ethers (BDE), polychlorinated biphenyls (PCB), organochlorine pesticides (OCP), perfluorinated compounds (PFC), phthalates, and bisphenol A. (XLS 88 KB) [file 12902_2014_298_MOESM3_ESM.xls]

## Sheet: formatted
	Correlations of brominated diphenyl ethers (BDE), polychlorinated biphenyls (PCB), organochlorine pesticides (OCP), perfluorinated compounds (PFC), phthalates, and bisphenol A
		BDE Unadjusted Concentrations						BDE Lipid-adjusted Concentrations						PCB Undadjusted Concentrations														PCB Lipid-adjusted Concentrations														OCP Unadjusted Concentrations						OCP Lipid-adjusted Concentrations
		PBDE28	PBDE47	PBDE99	PBDE100	PBDE153	BB153	PBDE28	PBDE47	PBDE99	PBDE100	PBDE153	BB153	PCB99	PCB105	PCB118	PCB146	PCB153	PCB156	PCB138_158	PCB170	PCB180	PCB183	PCB187	PCB194	PCB199	PCB196_203	PCB99	PCB105	PCB118	PCB146	PCB153	PCB156	PCB138_158	PCB170	PCB180	PCB183	PCB187	PCB194	PCB199	PCB196_203	HCB	B_HCCH	OXYCHLOR	T_NONA	PP_DDE	PP_DDT	HCB	B_HCCH
BDE Unadj.	PBDE28	1
	PBDE47	.871**	1
	PBDE99	.806**	.981**	1
	PBDE100	.846**	.829**	.790**	1
	PBDE153	.539**	.351**	.311**	.773**	1
	BB153	-0.0754825	-0.0616807	-0.0463154	-0.014083	0.10781	1
BDE Lipid -adj.	PBDE28	.966**	.859**	.802**	.828**	.512**	-0.0858218	1
	PBDE47	.839**	.983**	.969**	.812**	.335**	-0.0696191	.875**	1
	PBDE99	.778**	.961**	.986**	.772**	.297**	-0.0549356	.814**	.980**	1
	PBDE100	.829**	.830**	.794**	.988**	.743**	-0.0218203	.849**	.839**	.799**	1
	PBDE153	.549**	.369**	.330**	.788**	.989**	0.102516	.549**	.370**	.330**	.777**	1
	BB153	-0.0804949	-0.064232	-0.0497098	-0.0147055	0.108472	.999**	-0.0834862	-0.0674054	-0.0545338	-0.0182641	0.10659	1
PCB Unadjusted Concentrations	PCB99	0.101019	0.000354395	-0.020991	0.186009	.335**	0.0174254	0.0776915	-0.0198226	-0.0364264	0.171522	.357**	0.0170307	1
	PCB105	0.000137861	-0.0580954	-0.053393	0.0376524	0.144746	-0.0327203	-0.0138794	-0.0695257	-0.0607263	0.0275436	0.162376	-0.0328043	.912**	1
	PCB118	-0.0174291	-0.0602284	-0.0548066	0.0212948	0.116931	-0.0129709	-0.0309713	-0.0717788	-0.0628396	0.0112593	0.131815	-0.0148812	.894**	.966**	1
	PCB146	-0.0406952	-0.0651506	-0.0636545	-0.00757063	0.0807552	0.0447537	-0.0609402	-0.0818184	-0.0768582	-0.0210587	0.0896799	0.0404614	.849**	.842**	.928**	1
	PCB153	0.0128586	-0.0410299	-0.0474478	0.0627734	0.180124	0.0845601	-0.0216725	-0.0677961	-0.0696891	0.0428393	0.188689	0.0791187	.864**	.780**	.864**	.968**	1
	PCB156	-0.0443767	-0.0652499	-0.0599346	-0.000275466	0.0973782	0.0851229	-0.0657513	-0.0826101	-0.0736545	-0.0139423	0.105315	0.079566	.796**	.794**	.910**	.973**	.948**	1
	PCB138_158	0.0114809	-0.0381299	-0.0459862	0.0553604	0.16459	0.0602649	-0.0159139	-0.0604915	-0.0637195	0.0385933	0.176311	0.05645	.917**	.871**	.935**	.980**	.977**	.952**	1
	PCB170	-0.0020196	-0.0733857	-0.0855459	0.0397696	0.192127	0.152868	-0.0523055	-0.109935	-0.11644	0.0134695	.196*	0.145853	.744**	.586**	.647**	.819**	.915**	.794**	.847**	1
	PCB180	0.0330989	-0.0642927	-0.0821535	0.0835072	.252*	0.154452	-0.0196269	-0.102635	-0.114772	0.0552591	.256**	0.147733	.693**	.495**	.531**	.714**	.844**	.674**	.759**	.978**	1
	PCB183	0.13301	0.0345782	0.00700648	0.184065	.307**	0.0941642	0.0641182	-0.0130506	-0.0338604	0.149445	.308**	0.086729	.696**	.456**	.470**	.635**	.779**	.571**	.705**	.891**	.927**	1
	PCB187	0.0817062	-0.00180045	-0.0269362	0.110923	.227*	0.0800564	0.0270145	-0.0406603	-0.0605483	0.0815314	.229*	0.0742712	.705**	.509**	.526**	.714**	.823**	.627**	.753**	.926**	.953**	.941**	1
	PCB194	0.0245853	-0.0369424	-0.0494395	0.0717978	.211*	0.18302	-0.0243122	-0.073775	-0.082825	0.0493869	.217*	0.176619	.495**	.284**	.303**	.497**	.646**	.480**	.538**	.871**	.920**	.833**	.845**	1
	PCB199	0.130871	0.0208191	-0.0174575	0.165496	.278**	0.027282	0.0739995	-0.0200358	-0.0521777	0.134355	.279**	0.0213981	.561**	.347**	.349**	.534**	.667**	.474**	.579**	.846**	.905**	.865**	.915**	.906**	1
	PCB196_203	0.128232	0.00552892	-0.0332225	0.183688	.335**	0.175018	0.0686739	-0.0356961	-0.0681749	0.151201	.334**	0.168412	.529**	.279**	.305**	.504**	.657**	.480**	.559**	.862**	.916**	.881**	.877**	.928**	.950**	1
PCB Lipid-adjusted Concentrations	PCB99	0.0363294	-0.0229247	-0.0344544	0.12171	.249*	-0.00153273	0.0489193	-0.0196988	-0.0305129	0.127141	.284**	0.00466678	.956**	.945**	.896**	.790**	.759**	.727**	.853**	.612**	.549**	.531**	.573**	.360**	.431**	.370**	1
	PCB105	-0.0328878	-0.0611029	-0.0531333	0.00662165	0.0971008	-0.0324069	-0.0272434	-0.0606722	-0.0502468	0.00668156	0.120733	-0.0288535	.859**	.978**	.919**	.761**	.676**	.705**	.795**	.483**	.393**	.348**	.418**	.199*	.266**	0.183676	.948**	1
	PCB118	-0.0413022	-0.0623917	-0.054177	-0.000756261	0.0852165	-0.0184821	-0.037339	-0.0634613	-0.0530062	-0.0018168	0.106917	-0.0163096	.871**	.982**	.964**	.834**	.747**	.795**	.857**	.537**	.430**	.371**	.444**	.221*	.280**	.210*	.940**	.987**	1
	PCB146	-0.0665755	-0.0746903	-0.0698729	-0.0245553	0.0647085	0.0245224	-0.0635917	-0.0770328	-0.0707493	-0.0257673	0.0853768	0.025972	.887**	.935**	.959**	.945**	.881**	.892**	.946**	.716**	.612**	.533**	.634**	.395**	.453**	.389**	.913**	.912**	.950**	1
	PCB153	-0.0257003	-0.0579954	-0.0600079	0.0402263	0.160189	0.0592398	-0.0272965	-0.0639936	-0.0647402	0.0381609	0.185159	0.0613557	.924**	.899**	.927**	.949**	.941**	.901**	.973**	.827**	.750**	.677**	.754**	.544**	.587**	.539**	.910**	.854**	.894**	.973**	1
	PCB156	-0.0665362	-0.0749034	-0.0665024	-0.0142145	0.0871867	0.0627463	-0.0682125	-0.0801273	-0.0695163	-0.0174578	0.1064	0.0625856	.871**	.921**	.972**	.950**	.892**	.943**	.951**	.721**	.603**	.503**	.581**	.403**	.422**	.390**	.883**	.888**	.941**	.978**	.957**	1
	PCB138_158	-0.0275211	-0.0528456	-0.0548977	0.0267447	0.130979	0.0344655	-0.0243339	-0.0556264	-0.0561378	0.0264075	0.156151	0.0374103	.927**	.946**	.952**	.914**	.871**	.862**	.946**	.720**	.630**	.570**	.646**	.414**	.473**	.417**	.954**	.931**	.958**	.987**	.978**	.968**	1
	PCB170	-0.0500776	-0.0976649	-0.106068	0.0198115	0.181879	0.127639	-0.0575384	-0.107203	-0.114594	0.0173632	.208*	0.130448	.819**	.708**	.729**	.837**	.895**	.787**	.874**	.942**	.910**	.806**	.879**	.780**	.777**	.758**	.772**	.656**	.688**	.831**	.917**	.811**	.847**	1
	PCB180	-0.0126676	-0.0883776	-0.10332	0.0659009	.246*	0.131825	-0.0221675	-0.0993996	-0.113484	0.0620548	.272**	0.134977	.761**	.600**	.606**	.739**	.837**	.677**	.790**	.937**	.950**	.857**	.921**	.846**	.850**	.829**	.692**	.541**	.561**	.720**	.841**	.687**	.747**	.975**	1
	PCB183	0.0833921	0.0109956	-0.0136011	0.172734	.309**	0.0779463	0.0612191	-0.00698143	-0.0304626	0.164808	.335**	0.0810784	.773**	.563**	.551**	.672**	.788**	.590**	.747**	.864**	.891**	.947**	.919**	.778**	.824**	.809**	.681**	.497**	.505**	.649**	.780**	.597**	.694**	.883**	.920**	1
	PCB187	0.0325886	-0.0234943	-0.0449838	0.0887926	.210*	0.058979	0.0196604	-0.0356492	-0.0568461	0.0831882	.232*	0.0625178	.761**	.609**	.599**	.734**	.807**	.628**	.777**	.868**	.883**	.851**	.948**	.752**	.838**	.769**	.708**	.563**	.574**	.738**	.836**	.663**	.757**	.927**	.950**	.930**	1
	PCB194	-0.00957288	-0.0572153	-0.0706021	0.0679273	.222*	0.169026	-0.0199897	-0.0695659	-0.0839628	0.0683019	.249*	0.172274	.541**	.339**	.341**	.507**	.642**	.479**	.555**	.848**	.894**	.792**	.827**	.963**	.878**	.884**	.458**	.285**	.296**	.462**	.608**	.456**	.491**	.840**	.901**	.819**	.813**	1
	PCB199	0.100261	-0.00986764	-0.0490504	0.185212	.351**	0.160347	0.0848123	-0.0229995	-0.0615965	0.179045	.374**	0.16402	.568**	.324**	.333**	.511**	.652**	.474**	.571**	.843**	.896**	.844**	.865**	.900**	.929**	.961**	.462**	.258**	.274**	.450**	.602**	.434**	.487**	.821**	.891**	.857**	.837**	.931**	1
	PCB196_203	0.0887322	-0.00270421	-0.0397963	0.150381	.274**	0.0110927	0.0723761	-0.0177378	-0.0539131	0.14334	.297**	0.0146515	.622**	.427**	.413**	.566**	.675**	.492**	.615**	.823**	.873**	.817**	.896**	.854**	.959**	.887**	.552**	.378**	.383**	.547**	.671**	.499**	.575**	.843**	.904**	.865**	.906**	.901**	.943**	1
OCP Unadj.	HCB	0.155658	0.029588	0.010959	.223*	.329**	-0.0197143	0.0941592	-0.00963097	-0.0213347	0.187491	.314**	-0.0278239	.327**	.222*	0.179351	0.165613	.284**	0.140972	.236*	.297**	.359**	.437**	.358**	.253*	.325**	.332**	.207*	0.130054	0.112606	0.109878	.213*	0.103603	0.155934	.230*	.294**	.366**	.274**	.211*	.277**	.260**	1
	B_HCCH	0.00200108	-0.060001	-0.0694222	0.0166512	0.0621311	-0.0492226	-0.0325846	-0.0819788	-0.0844406	-0.00363624	0.0538962	-0.0508425	0.0966136	0.0468664	0.0385686	0.0322328	0.0838515	0.0198433	0.0747989	0.0781509	0.101218	0.159003	0.097069	0.0360314	0.0584149	0.0588225	0.0587601	0.0195094	0.0189542	0.0158037	0.0676105	0.00909704	0.0517834	0.0614143	0.0908365	0.158078	0.0828563	0.0323096	0.0516096	0.046056	.209*	1
	OXYCHLOR	.358**	0.118743	0.0386268	.412**	.584**	0.0973899	.319**	0.0870932	0.0121162	.389**	.598**	0.0977993	.488**	.221*	0.179679	0.188458	.336**	0.186379	.305**	.465**	.533**	.566**	.468**	.556**	.534**	.609**	.358**	0.153907	0.137918	0.156854	.292**	0.169679	.242*	.422**	.496**	.537**	.414**	.544**	.604**	.508**	.372**	.220*	1
	T_NONA	.311**	0.0801043	0.000467207	.377**	.529**	0.0197704	.270**	0.0479703	-0.0272177	.354**	.547**	0.0178131	.572**	.321**	.311**	.331**	.457**	.321**	.418**	.517**	.563**	.594**	.510**	.529**	.528**	.586**	.421**	.224*	.229*	.264**	.386**	.272**	.325**	.460**	.516**	.557**	.450**	.511**	.573**	.501**	.376**	0.116785	.873**	1
	PP_DDE	0.112797	0.0101079	-0.0126989	0.0628088	0.0813963	-0.0282378	0.0544964	-0.0219431	-0.0386723	0.0402156	0.075154	-0.0329123	0.0726608	0.00227947	0.00913919	0.0192923	0.0872648	0.0302151	0.0717437	0.153042	0.162348	.210*	0.12935	0.128296	0.10139	0.144672	0.00598302	-0.0373361	-0.0289789	-0.023396	0.0331563	-0.0104391	0.0122971	0.0924885	0.111044	0.149758	0.0806428	0.0900159	0.101348	0.0639585	.202*	.309**	.203*	0.136827	1
	PP_DDT	-0.0238774	-0.0657952	-0.0660074	-0.0264672	0.000762673	-0.0517124	-0.0568393	-0.0837201	-0.0823784	-0.0394096	-0.00223281	-0.0554011	-0.000399755	0.00191961	-0.00165666	-0.0136901	0.00129561	-0.0167582	-0.00181308	0.012929	0.0179565	0.0469232	0.0167224	0.000231405	-0.0233047	-0.0114944	-0.0209503	-0.0118096	-0.0125704	-0.0263083	-0.0159783	-0.0264181	-0.0182373	-0.0144693	-0.00576992	0.0080695	-0.00370994	-0.0281103	-0.0368228	-0.0354737	0.0596955	.204*	0.0238453	0.0212919	.619**	1
OCP Lipid-adj	HCB	0.152641	0.0313015	0.012628	.253*	.363**	-0.038253	0.136273	0.0197795	0.00280179	.242*	.371**	-0.0380261	.390**	.279**	.222*	0.18885	.306**	0.155586	.267**	.302**	.367**	.434**	.358**	.250*	.320**	.313**	.304**	.205*	0.177378	0.168887	.282**	0.152735	.227*	.294**	.361**	.430**	.331**	.259**	.317**	.309**	.960**	.222*	.405**	.404**	0.170023	0.0275908	1
	B_HCCH	-0.0235526	-0.0629915	-0.0667195	0.00497312	0.0481809	-0.0418315	-0.0397971	-0.0744602	-0.0744891	-0.00616053	0.0459829	-0.0409975	0.0900698	0.0459657	0.0393926	0.0320443	0.077478	0.0186883	0.0715847	0.0656028	0.0879796	0.133903	0.0860399	0.0276541	0.0439114	0.042158	0.0704349	0.0297598	0.0298476	0.0287718	0.0787614	0.0190317	0.0645647	0.0705877	0.0992925	0.155556	0.0923666	0.0411488	0.0547855	0.0498779	0.159353	.986**	0.184657	0.0943716	.236*	0.164349	0.189483	1
	OXYCHLOR	.337**	0.107887	0.0273854	.410**	.584**	0.0836274	.342**	0.104328	0.0223624	.410**	.618**	0.0923937	.508**	.258**	.212*	.201*	.331**	.196*	.316**	.434**	.495**	.510**	.431**	.507**	.492**	.553**	.423**	.213*	0.194323	.207*	.336**	.213*	.296**	.452**	.518**	.546**	.436**	.548**	.605**	.522**	.324**	.207*	.971**	.850**	0.150145	0.00100587	.408**	0.19254
	T_NONA	.288**	0.0689721	-0.0119112	.375**	.533**	0.00651604	.290**	0.0646679	-0.0181167	.375**	.570**	0.0135087	.592**	.357**	.334**	.326**	.436**	.310**	.417**	.473**	.517**	.534**	.470**	.479**	.485**	.526**	.493**	.290**	.286**	.308**	.424**	.306**	.377**	.485**	.537**	.568**	.476**	.520**	.575**	.520**	.327**	0.104387	.850**	.969**	0.0820482	-0.00825844	.408**	0.100764
	PP_DDE	0.0849864	0.00241511	-0.0195672	0.0623462	0.0818745	-0.0408016	0.0691199	-0.00407184	-0.0256272	0.0610518	0.0909925	-0.0387334	0.0548959	-0.0181153	-0.0127284	-0.00458311	0.0609032	0.00038667	0.0465835	0.120769	0.136169	0.166753	0.109442	0.09843	0.0776738	0.106242	0.0190919	-0.0395656	-0.0337343	-0.0230894	0.0396776	-0.020911	0.0160295	0.105977	0.132103	0.15755	0.104461	0.103171	0.108574	0.0798179	0.156235	.302**	0.181851	0.103939	.951**	.518**	0.176218	.263**
	PP_DDT	-0.0500346	-0.0789111	-0.0798157	-0.0332333	-0.000854095	-0.0626907	-0.0538197	-0.0795928	-0.0826173	-0.0322771	0.00626777	-0.0608963	0.00263255	0.00748427	0.00174518	-0.0158791	-0.00393897	-0.0230795	-0.00306724	-0.00200837	0.00590125	0.0185576	0.0106448	-0.0230681	-0.029472	-0.0364531	0.00617634	0.00621363	0.00353217	-0.00794041	0.00553993	-0.0162825	0.00333453	0.00632288	0.0194937	0.0216724	0.0259237	-0.0174954	-0.0276371	-0.0113298	0.0272343	.215*	0.0161651	0.00336059	.537**	.942**	0.0337312	.204*
Phthalate Concentrations	mBP	0.0332304	0.0200145	-0.0111914	-0.0175764	-0.0336426	0.0151563	0.0724957	0.0451351	0.00189487	0.000842453	-0.0252873	0.0264367	-0.0419955	0.0150251	0.0110792	-0.0168112	-0.0535061	-0.0121954	-0.0289021	-0.0711167	-0.0869597	-0.103319	-0.08621	-0.048984	-0.0451303	-0.054407	0.0120273	0.0447409	0.0433128	0.0239034	-0.00763411	0.0264126	0.0195182	-0.0278463	-0.0511821	-0.0661416	-0.0463202	-0.0228891	-0.0244719	-0.0115636	-0.104345	-0.106328	0.0314351	-0.0406425	-0.0481714	-0.0761235	-0.0821707	-0.0956096
	mBzP	-0.0106217	-0.0205041	-0.0196618	-0.0513309	-0.0498194	-0.034332	0.00150489	-0.0120919	-0.0127888	-0.046932	-0.0514997	-0.0339493	-0.0594851	-0.0556778	-0.0538586	-0.0399512	-0.0435346	-0.0515986	-0.046537	-0.0197782	-0.0140908	-0.0104016	-0.0080808	0.0291558	0.0187526	0.000332431	-0.0621889	-0.0528085	-0.0525256	-0.0456151	-0.0558965	-0.05512	-0.0531609	-0.0422067	-0.0387907	-0.0345296	-0.0284557	0.0105087	-0.0134465	0.00416628	-0.0712864	-0.0735096	0.0146169	0.0312897	-0.020977	-0.0180348	-0.0859189	-0.0670929
	mCNP	-0.0452163	0.0320917	0.0530173	0.0361615	0.0289469	-0.0195276	-0.0175038	0.0456282	0.0643715	0.0527875	0.0559865	-0.0102008	0.00876096	-0.0144078	-0.00636214	0.0385358	0.0664849	0.0177469	0.0451284	0.0789138	0.11656	0.0466732	0.132279	0.0750055	0.123324	0.0544712	0.0286105	-0.00490895	0.00206757	0.0550835	0.096965	0.034198	0.063526	0.132772	0.182955	0.103691	0.190906	0.133137	0.11752	0.190795	0.0143596	0.138785	-0.0199364	-0.00677613	-0.0169525	0.0441474	0.0629966	0.165062
	mCOP	-0.0154704	-0.0537738	-0.0848603	-0.0699621	-0.0498673	0.0162865	0.015381	-0.0392275	-0.0751647	-0.0595627	-0.0471301	0.0210833	-7.18798e-05	-0.0397291	-0.0265176	-0.0237798	0.0141291	-0.0256151	0.00500603	0.0436781	0.0646527	0.0147048	0.0446171	0.105839	0.112564	0.0710295	-0.00475565	-0.0348009	-0.0242221	-0.0268649	0.00794272	-0.0276023	-0.00207398	0.0382031	0.0606921	0.00708195	0.0334234	0.100931	0.0707611	0.108215	0.0704301	0.0177634	0.149537	0.140018	0.0570573	-0.0559736	0.0973707	0.0141425
	mCPP	0.0441202	0.0439247	0.0230927	0.00586004	-0.010386	-0.0120213	0.076764	0.0744902	0.047707	0.0295983	-0.000253519	-0.00920304	0.00753944	-0.0282135	-0.0201346	0.00722406	0.0384751	-0.0214347	0.0331119	0.0903313	0.109133	0.100047	0.10861	0.139393	0.129499	0.103433	-0.00327403	-0.0265639	-0.0210659	-0.00812386	0.0181885	-0.0267619	0.0135613	0.0606617	0.0804348	0.0696533	0.0752786	0.11221	0.0882533	0.101478	0.0270747	-0.0443815	0.0995753	0.150151	0.0241603	-0.015014	0.0347015	-0.0380395
	mECPP	-0.101836	-0.0373697	-0.0395299	-0.0493754	-0.0445292	-0.00645941	-0.0675202	-0.00122131	-0.0090211	-0.0226039	-0.0323988	-0.00147916	-0.0335999	-0.0390518	-0.040366	-0.0263979	-0.0197554	-0.0454258	-0.0288484	0.00556988	0.00988835	-0.000551848	-0.00891458	0.0085389	-0.0297621	-0.0546231	-0.0139875	-0.0288112	-0.0313335	-0.0121052	0.00271935	-0.0336391	-0.00954171	0.040452	0.0462459	0.0478007	0.0260423	0.039151	-0.0259752	-0.003822	0.150731	0.0746603	0.00112718	-0.00492594	0.0738794	-0.0321191	.197*	0.0704951
	mEHHP	-0.0888648	-0.0319508	-0.0369501	-0.0414551	-0.0351333	-0.0188795	-0.0591148	0.00125137	-0.00833831	-0.0167396	-0.0246511	-0.0147254	-0.0235159	-0.0322576	-0.0347461	-0.0312742	-0.0267649	-0.0519315	-0.0317111	-0.0166725	-0.011682	-0.00426013	-0.0140278	-0.0117979	-0.0389131	-0.0689105	-0.00858979	-0.0244772	-0.0271755	-0.0192113	-0.00825508	-0.041949	-0.0156949	0.00864699	0.0158063	0.0377213	0.0156339	0.0118964	-0.0487484	-0.0176592	0.187645	0.0946997	0.00167471	0.00615067	0.0880716	-0.0313644	.223*	0.0846049
	mEHP	-0.0521677	0.0156612	0.0045792	-0.0138601	-0.0343157	-0.0254554	-0.00551307	0.0653176	0.0456194	0.0242277	-0.0148113	-0.0170882	-0.0299894	-0.0361465	-0.0389839	-0.0431089	-0.0404057	-0.0561075	-0.0392429	-0.045149	-0.0406952	-0.0173433	-0.0438221	-0.0356228	-0.0588146	-0.0826127	-0.00353337	-0.0231877	-0.0271289	-0.0251478	-0.0135636	-0.0422178	-0.0149091	-0.0085575	-0.00220694	0.0389277	-0.000652773	8.65283e-05	-0.0469404	-0.0258975	0.0578059	0.050917	-0.00703542	-0.00205131	0.100944	-0.00820994	0.114895	0.0470238
	mEOHP	-0.096367	-0.0432454	-0.0469538	-0.0500522	-0.0385137	-0.0165331	-0.0677678	-0.0124351	-0.0207986	-0.0278762	-0.0299088	-0.0122455	-0.0162473	-0.0293698	-0.0319678	-0.0300246	-0.0222513	-0.0504442	-0.0293762	-0.016808	-0.0102526	0.00519571	-0.013059	-0.00774035	-0.0362247	-0.0753888	-0.00309349	-0.0230735	-0.0253451	-0.0184465	-0.00450952	-0.040904	-0.0140493	0.00807323	0.0164303	0.0471875	0.0157162	0.0152795	-0.0565407	-0.0147197	0.18269	0.109388	0.00532689	0.00961876	0.105425	-0.0291262	.220*	0.0988197
	mEP	0.11468	0.0732496	0.000354013	0.115229	0.0577289	-0.0120209	0.103338	0.0673989	-0.00569277	0.111219	0.0589669	-0.0155525	-0.0107372	-0.0108789	0.00441627	0.00608127	0.0161471	0.0222221	0.0115633	0.0710708	0.0677536	0.0288555	0.026077	0.0869379	0.0418943	0.0901439	-0.029914	-0.0247648	-0.0148872	-0.0139479	-0.0102	0.000382994	-0.0115833	0.0348128	0.033175	0.000192773	-0.00351831	0.0657435	0.0609652	0.0191891	0.116133	-0.00642224	0.17919	0.127227	0.0386899	-0.0406359	0.0755026	-0.0144187
	miBP	-0.0492043	-0.0337627	-0.0449721	-0.0472583	-0.00917896	-0.0172956	-0.00200683	0.000418427	-0.0207761	-0.0208668	0.0149181	-0.0051122	-0.0052526	-0.00650688	-0.00613168	0.018442	0.0152969	-0.0137771	0.0168394	0.0449569	0.0638951	-0.00930005	0.108535	0.0353223	0.0799354	0.0218547	0.0483144	0.0229347	0.0246272	0.0657946	0.0804911	0.0264704	0.069974	0.128701	0.158803	0.0758631	.206*	0.111462	0.103886	0.175954	-0.0505067	-0.0290764	-0.0101591	0.00169829	0.0642858	0.104379	-0.00345803	-0.0159177
PFC Unadj	PFHxS	-0.0299219	-0.0170273	-0.0208803	0.0234406	0.0249759	-0.0624585	-0.0679648	-0.0429103	-0.0390275	-0.00147823	0.0161544	-0.067746	0.0583632	0.0722645	0.0525964	0.00970823	-0.0230702	-0.0166396	0.00951093	-0.0801563	-0.0930822	-0.0489015	-0.0303594	-0.149005	-0.0856786	-0.110113	0.0617729	0.0835283	0.0735669	0.0356502	0.00102199	0.0184257	0.033093	-0.0683986	-0.0895509	-0.0629384	-0.0240995	-0.166318	-0.129282	-0.0853982	-0.0440485	-0.0105374	-0.0750616	0.0357039	0.0805982	.396**	-0.0754837	-0.0341948
	PFNA	0.0598347	-0.0356839	-0.0552622	-0.0491532	-0.0319417	0.00135714	0.0148742	-0.0562573	-0.0677135	-0.0640075	-0.0319338	-0.000968035	0.083182	0.0787001	0.0240677	0.00147203	0.00683789	-0.0394385	0.020908	0.00297903	0.0069194	0.0421614	0.0441298	-0.014296	0.0381708	-0.00514024	0.0478427	0.0455255	0.0147183	-0.00399709	-0.00348732	-0.0344751	0.00791034	-0.0195348	-0.0163799	0.0169744	0.0247358	-0.0437891	-0.0373912	0.00837612	0.0545398	0.0559847	0.0808574	0.0949121	.244*	0.123189	0.0239556	0.000867815
	PFOA	-0.00871319	-0.0364944	-0.0453896	-0.000985764	0.0265072	-0.0638852	-0.0477357	-0.0603512	-0.0599981	-0.0242185	0.0188431	-0.0696136	0.0337415	0.0591422	0.0233389	-0.0608251	-0.0867684	-0.0815942	-0.0488148	-0.159445	-0.159554	-0.137946	-0.12014	-.218*	-0.1244	-0.170827	0.0257319	0.0549017	0.0355698	-0.0350323	-0.0667992	-0.0474797	-0.0272333	-0.151009	-0.15967	-0.158371	-0.117601	-.235*	-.204*	-0.143138	0.139126	-0.131106	-0.0480195	0.0319697	-0.133379	0.0702951	0.0911135	-0.150433
	PFOS	0.00119441	-0.0256788	-0.0225581	0.0909252	0.139736	0.041493	-0.0234945	-0.0447262	-0.0341277	0.0719485	0.143173	0.0369096	0.130879	0.133164	0.0953335	0.00514972	-0.00129692	-0.0146922	0.0235824	-0.0803419	-0.0707081	-0.0713138	-0.043254	-0.138049	-0.0751603	-0.0923023	0.117287	0.123983	0.105259	0.0357954	0.0271804	0.0236	0.0480513	-0.0580301	-0.0557218	-0.066781	-0.0243742	-0.144758	-0.106395	-0.08045	0.114569	-0.116311	0.0710152	0.183418	-0.117267	.197*	0.111791	-0.125988
	BPA	0.0227792	0.0142148	-0.00222369	0.0174612	0.0406182	0.186021	0.0452053	0.0304201	0.0104409	0.0232531	0.0351912	0.190258	-0.0512879	-0.0551998	-0.054011	-0.0641606	-0.0624864	-0.0468253	-0.0555515	-0.0334942	-0.0365658	-0.0571634	-0.0641908	-0.00899479	-0.0600269	-0.0266706	-0.028663	-0.0302997	-0.0303119	-0.0422054	-0.0438989	-0.0310411	-0.0332104	-0.0183574	-0.0255307	-0.0531478	-0.0532883	-0.000812845	-0.0166563	-0.0563017	-0.0652511	-0.0406254	0.0373859	-0.0436954	-0.00482611	-0.0271241	-0.0564257	-0.0396498
	**. Correlation is significant at the 0.01 level (2-tailed). *. Correlation is significant at the 0.05 level (2-tailed).
[truncated: 20 more columns]
